# Supplementary material for: Distinctive interactions of the Arabidopsis homolog of the 30 kD subunit of the cleavage and polyadenylation specificity factor (AtCPSF30) with other polyadenylation factor subunits
Source: BMC Cell Biol. 2009 Jul 2;10:51. doi: 10.1186/1471-2121-10-51 (PMC2712457; doi:10.1186/1471-2121-10-51)
Supplement: Additional file 2 — Summary of confocal microscopy experiments. This file is a tabular summation of the confocal microscopy experiments. [file 1471-2121-10-51-S2.xls]

## Sheet: Sheet1
DSRed2	GFP	# of Exper	Pictures taken	Visible in close range		consistency of results?
AtCPSF30	AtZFP11	2	4	12		100
AtCPSF30	NDA2	2	4	10		100
AtCPSF30	(-)	3	8	25		100
AtCPSF30	ER (synthetic)	2	2	12		100
Dcp2	AtCPSF30	4	12	26		100
AtZFP11	AtCPSF160	3	8	20		100
AtCPSF30	AtCPSF160	4	19	36		>80% as in F.2, panel I; <20% as in F.2, panel F
m4	AtCPSF160	2	4	10		>50% as in F.3, panel C, <50% as in F.3, panel F
m9	AtCPSF160	2	8	12		100
AtZFP11	AtCPSF100	2	2	12		100
AtCPSF30	AtCPSF100	2	4	16		100
m4	AtCPSF100	2	5	24		100
m9	AtCPSF100	2	7	18		100
AtZFP11	AtCPSF73(I)	2	3	14		100
AtCPSF30	AtCPSF73(I)	2	3	12		100
m4	AtCPSF73(I)	2	5	28		100
m9	AtCPSF73(I)	2	5	16		100
AtZFP11	AtCPSF73(II)	2	8	14		100
AtCPSF30	AtCPSF73(II)	2	4	12		100
vector control	(-)	3	8	28		100
(-)	vector control	3	6	24		100
Legend: DSRed - protein fused to DSRed; GFP - prtein fused to GFP; consistency of resuts - percent of cells with characteristics as shown in the figures; vector control - marker protein not fused to any other protein; (-) - a second gene was not transformed
